# Supplementary material for: Profiling the T Cell Receptor Alpha/Delta Locus in Salmonids
Source: Front Immunol. 2021 Oct 18;12:753960. doi: 10.3389/fimmu.2021.753960 (PMC8559430; doi:10.3389/fimmu.2021.753960)
Supplement: Supplementary file 1 [file DataSheet_1.zip]

Archive with 19 entries (16 files):
- all supplementary files/
- all supplementary files/Supplementary data 7.pdf
- __MACOSX/
- __MACOSX/all supplementary files/
- __MACOSX/all supplementary files/._Supplementary data 7.pdf
- all supplementary files/Supplementary data 6.pdf
- __MACOSX/all supplementary files/._Supplementary data 6.pdf
- all supplementary files/Supplementary data 4.pdf
- __MACOSX/all supplementary files/._Supplementary data 4.pdf
- all supplementary files/Supplementary data 5.pdf
- __MACOSX/all supplementary files/._Supplementary data 5.pdf
- all supplementary files/Supplementary data 2.pdf
- __MACOSX/all supplementary files/._Supplementary data 2.pdf
- all supplementary files/Supplementary data 3.xlsx
- __MACOSX/all supplementary files/._Supplementary data 3.xlsx
- all supplementary files/Supplementary Data 1.xlsx
- __MACOSX/all supplementary files/._Supplementary Data 1.xlsx
- all supplementary files/Supplementary data 8.pdf
- __MACOSX/all supplementary files/._Supplementary data 8.pdf
