# Supplementary material for: Profiling the T Cell Receptor Alpha/Delta Locus in Salmonids
Source: Front Immunol. 2021 Oct 18;12:753960. doi: 10.3389/fimmu.2021.753960 (PMC8559430; doi:10.3389/fimmu.2021.753960)
Supplement: Supplementary file 1 [file DataSheet_1.zip › all supplementary files/Supplementary data 3.xlsx]

## Sheet: SalSal
Species/Strain	Seqid	Source	Type	Start	End	Estimated length_bp
Salsal	NC_027313	feature	gap	20075218	20075317	100
Salsal	NC_027313	feature	gap	20083062	20083161	100
Salsal	NC_027313	feature	gap	20089865	20089964	100
Salsal	NC_027313	feature	gap	20111643	20111742	100
Salsal	NC_027313	feature	gap	20115593	20115985	393
Salsal	NC_027313	feature	gap	20118462	20120488	2027
Salsal	NC_027313	feature	gap	20121114	20123039	1926
Salsal	NC_027313	feature	gap	20141104	20141203	100
Salsal	NC_027313	feature	gap	20152412	20152511	100
Salsal	NC_027313	feature	gap	20239504	20239523	20
Salsal	NC_027313	feature	gap	20428235	20428254	20
Salsal	NC_027313	feature	gap	20517761	20518026	266
Salsal	NC_027313	feature	gap	20605737	20605756	20
Salsal	NC_027313	feature	gap	20608626	20608645	20
Salsal	NC_027313	feature	gap	20698716	20698735	20
Salsal	NC_027313	feature	gap	20699514	20707411	7898
Salsal	NC_027313	feature	gap	20760012	20760299	288
Salsal	NC_027313	feature	gap	20768868	20778148	9281
Salsal	NC_027313	feature	gap	20786506	20787988	1483
Salsal	NC_027313	feature	gap	20792611	20793562	952
Salsal	NC_027313	feature	gap	20795196	20797953	2758
Salsal	NC_027313	feature	gap	20798435	20798454	20
Salsal	NC_027313	feature	gap	20809059	20828052	18994
Salsal	NC_027313	feature	gap	20831381	20831803	423
Salsal	NC_027313	feature	gap	20834073	20834092	20
Salsal	NC_027313	feature	gap	20837404	20837423	20
Salsal	NC_027313	feature	gap	20838764	20839337	574
Salsal	NC_027313	feature	gap	20843805	20869909	26105
Salsal	NC_027313	feature	gap	20871291	20871310	20
Salsal	NC_027313	feature	gap	20872170	20873576	1407
Salsal	NC_027313	feature	gap	20875274	20875977	704
Salsal	NC_027313	feature	gap	20876950	20876996	47
Salsal	NC_027313	feature	gap	20886605	20895196	8592
Salsal	NC_027313	feature	gap	20929541	20929560	20
Salsal	NC_027313	feature	gap	20933729	20933748	20
Salsal	NC_027313	feature	gap	20972175	20972194	20
Salsal	NC_027313	feature	gap	21037769	21037788	20
Salsal	NC_027313	feature	gap	21049963	21049982	20
Salsal	NC_027313	feature	gap	21060928	21060947	20
Salsal	NC_027313	feature	gap	21175426	21180017	4592
Salsal	NC_027313	feature	gap	21181437	21182105	669
Salsal	NC_027313	feature	gap	21477722	21477741	20
Salsal	NC_027313	feature	gap	21537630	21538633	1004
Salsal	NC_027313	feature	gap	21539015	21539034	20
Salsal	NC_027313	feature	gap	21734399	21734418	20
Salsal	NC_027313	feature	gap	21844708	21844727	20
Salsal	NC_027313	feature	gap	21845032	21845051	20

## Sheet: Arlee
Species/Strain	Seqid	Source	Type	Start	End	Estimated length_bp
Oncmyk/Arlee	NC_048572	feature	gap	1571025	1571524	500
Oncmyk/Arlee	NC_048572	feature	gap	2301743	2302242	500
Oncmyk/Arlee	NC_048572	feature	gap	2844329	2844828	500
Oncmyk/Arlee	NC_048572	feature	gap	34472322	34472821	500
Oncmyk/Arlee	NC_048572	feature	gap	41360297	41360396	100
Oncmyk/Arlee	NC_048572	feature	gap	41906335	41910945	4611
Oncmyk/Arlee	NC_048572	feature	gap	42027306	42088551	61246
Oncmyk/Arlee	NC_048572	feature	gap	42768505	42998235	229731
Oncmyk/Arlee	NC_048572	feature	gap	43355889	43355988	100
Oncmyk/Arlee	NC_048572	feature	gap	52675415	52675914	500
Oncmyk/Arlee	NC_048572	feature	gap	87439230	87439329	100
Oncmyk/Arlee	NC_048572	feature	gap	88747787	88747886	100
Oncmyk/Arlee	NC_048572	feature	gap	89497534	89497633	100
Oncmyk/Arlee	NC_048572	feature	gap	90153625	90153724	100
In Arlee there is no gap in TRA/TRD locus

## Sheet: Swanson
Species/Strain	Seqid	Source	Type	Start	End	Estimated length_bp
OncmykSwanson	NC_035084	feature	gap	56000734	56001063	330
OncmykSwanson	NC_035084	feature	gap	56002487	56002641	155
OncmykSwanson	NC_035084	feature	gap	56004845	56005231	387
OncmykSwanson	NC_035084	feature	gap	56005535	56005544	10
OncmykSwanson	NC_035084	feature	gap	56005798	56005807	10
OncmykSwanson	NC_035084	feature	gap	56017199	56017711	513
OncmykSwanson	NC_035084	feature	gap	56021755	56021836	82
OncmykSwanson	NC_035084	feature	gap	56028926	56028935	10
OncmykSwanson	NC_035084	feature	gap	56029329	56029380	52
OncmykSwanson	NC_035084	feature	gap	56061341	56061350	10
OncmykSwanson	NC_035084	feature	gap	56061824	56061947	124
OncmykSwanson	NC_035084	feature	gap	56065499	56065925	427
OncmykSwanson	NC_035084	feature	gap	56066267	56066276	10
OncmykSwanson	NC_035084	feature	gap	56066549	56066558	10
OncmykSwanson	NC_035084	feature	gap	56081539	56081696	158
OncmykSwanson	NC_035084	feature	gap	56089136	56089311	176
OncmykSwanson	NC_035084	feature	gap	56089635	56089695	61
OncmykSwanson	NC_035084	feature	gap	56091965	56091974	10
OncmykSwanson	NC_035084	feature	gap	56092605	56092614	10
OncmykSwanson	NC_035084	feature	gap	56100104	56100121	18
OncmykSwanson	NC_035084	feature	gap	56100418	56101002	585
OncmykSwanson	NC_035084	feature	gap	56109342	56109541	200
OncmykSwanson	NC_035084	feature	gap	56109846	56109855	10
OncmykSwanson	NC_035084	feature	gap	56115065	56115074	10
OncmykSwanson	NC_035084	feature	gap	56115405	56115414	10
OncmykSwanson	NC_035084	feature	gap	56117487	56118153	667
OncmykSwanson	NC_035084	feature	gap	56120295	56120478	184
OncmykSwanson	NC_035084	feature	gap	56126971	56126980	10
OncmykSwanson	NC_035084	feature	gap	56127460	56127469	10
OncmykSwanson	NC_035084	feature	gap	56135016	56135410	395
OncmykSwanson	NC_035084	feature	gap	56142183	56142634	452
OncmykSwanson	NC_035084	feature	gap	56151018	56151230	213
OncmykSwanson	NC_035084	feature	gap	56155901	56156486	586
OncmykSwanson	NC_035084	feature	gap	56161116	56161125	10
OncmykSwanson	NC_035084	feature	gap	56161471	56161663	193
OncmykSwanson	NC_035084	feature	gap	56175215	56175251	37
OncmykSwanson	NC_035084	feature	gap	56177993	56178002	10
OncmykSwanson	NC_035084	feature	gap	56178555	56178564	10
OncmykSwanson	NC_035084	feature	gap	56194746	56195180	435
OncmykSwanson	NC_035084	feature	gap	56220583	56220592	10
OncmykSwanson	NC_035084	feature	gap	56220885	56221275	391
OncmykSwanson	NC_035084	feature	gap	56224183	56224220	38
OncmykSwanson	NC_035084	feature	gap	56224550	56224801	252
OncmykSwanson	NC_035084	feature	gap	56228602	56228980	379
OncmykSwanson	NC_035084	feature	gap	56229279	56229288	10
OncmykSwanson	NC_035084	feature	gap	56248302	56248635	334
OncmykSwanson	NC_035084	feature	gap	56249928	56249937	10
OncmykSwanson	NC_035084	feature	gap	56250510	56251126	617
OncmykSwanson	NC_035084	feature	gap	56251415	56251501	87
OncmykSwanson	NC_035084	feature	gap	56251887	56252020	134
OncmykSwanson	NC_035084	feature	gap	56253041	56255140	2100
OncmykSwanson	NC_035084	feature	gap	56255447	56255456	10
OncmykSwanson	NC_035084	feature	gap	56257806	56258604	799
OncmykSwanson	NC_035084	feature	gap	56261064	56261073	10
OncmykSwanson	NC_035084	feature	gap	56261457	56263696	2240
OncmykSwanson	NC_035084	feature	gap	56264353	56264452	100
OncmykSwanson	NC_035084	feature	gap	56293600	56294003	404
OncmykSwanson	NC_035084	feature	gap	56301712	56302154	443
OncmykSwanson	NC_035084	feature	gap	56321785	56322163	379
OncmykSwanson	NC_035084	feature	gap	56324353	56324362	10
OncmykSwanson	NC_035084	feature	gap	56324738	56324747	10
OncmykSwanson	NC_035084	feature	gap	56345031	56346303	1273
OncmykSwanson	NC_035084	feature	gap	56350316	56350495	180
OncmykSwanson	NC_035084	feature	gap	56406020	56406420	401
OncmykSwanson	NC_035084	feature	gap	56427809	56428266	458
OncmykSwanson	NC_035084	feature	gap	56452694	56453143	450
OncmykSwanson	NC_035084	feature	gap	56457826	56457835	10
OncmykSwanson	NC_035084	feature	gap	56458191	56458423	233
OncmykSwanson	NC_035084	feature	gap	56477402	56477411	10
OncmykSwanson	NC_035084	feature	gap	56482818	56483214	397
OncmykSwanson	NC_035084	feature	gap	56483530	56483539	10
OncmykSwanson	NC_035084	feature	gap	56524273	56524282	10
OncmykSwanson	NC_035084	feature	gap	56524545	56524554	10
OncmykSwanson	NC_035084	feature	gap	56533676	56534055	380
OncmykSwanson	NC_035084	feature	gap	56534359	56534368	10
OncmykSwanson	NC_035084	feature	gap	56592222	56592536	315
OncmykSwanson	NC_035084	feature	gap	56592846	56592855	10
OncmykSwanson	NC_035084	feature	gap	56598205	56598505	301
OncmykSwanson	NC_035084	feature	gap	56598787	56598796	10
OncmykSwanson	NC_035084	feature	gap	56599055	56599064	10
OncmykSwanson	NC_035084	feature	gap	56599366	56599375	10
OncmykSwanson	NC_035084	feature	gap	56602082	56602091	10
OncmykSwanson	NC_035084	feature	gap	56602389	56602398	10
OncmykSwanson	NC_035084	feature	gap	56605412	56605421	10
OncmykSwanson	NC_035084	feature	gap	56605862	56605871	10
OncmykSwanson	NC_035084	feature	gap	56606321	56606360	40
OncmykSwanson	NC_035084	feature	gap	56606730	56606739	10
OncmykSwanson	NC_035084	feature	gap	56607024	56607033	10
OncmykSwanson	NC_035084	feature	gap	56608696	56608705	10
OncmykSwanson	NC_035084	feature	gap	56609084	56609093	10
OncmykSwanson	NC_035084	feature	gap	56611301	56611310	10
OncmykSwanson	NC_035084	feature	gap	56611609	56611637	29
OncmykSwanson	NC_035084	feature	gap	56611916	56611925	10
OncmykSwanson	NC_035084	feature	gap	56614384	56614393	10
OncmykSwanson	NC_035084	feature	gap	56615204	56615213	10
OncmykSwanson	NC_035084	feature	gap	56617321	56617330	10
OncmykSwanson	NC_035084	feature	gap	56617643	56617658	16
OncmykSwanson	NC_035084	feature	gap	56617922	56617962	41
OncmykSwanson	NC_035084	feature	gap	56618266	56618289	24
OncmykSwanson	NC_035084	feature	gap	56618599	56618608	10
OncmykSwanson	NC_035084	feature	gap	56620094	56620872	779
OncmykSwanson	NC_035084	feature	gap	56621137	56621146	10
OncmykSwanson	NC_035084	feature	gap	56621408	56621417	10
OncmykSwanson	NC_035084	feature	gap	56624490	56631727	7238
OncmykSwanson	NC_035084	feature	gap	56632124	56632133	10
OncmykSwanson	NC_035084	feature	gap	56634920	56638572	3653
OncmykSwanson	NC_035084	feature	gap	56638832	56638841	10
OncmykSwanson	NC_035084	feature	gap	56640384	56644807	4424
OncmykSwanson	NC_035084	feature	gap	56645097	56645106	10
OncmykSwanson	NC_035084	feature	gap	56647544	56647643	100
OncmykSwanson	NC_035084	feature	gap	56649662	56649671	10
OncmykSwanson	NC_035084	feature	gap	56649954	56650412	459
OncmykSwanson	NC_035084	feature	gap	56650813	56650840	28
OncmykSwanson	NC_035084	feature	gap	56651144	56654958	3815
OncmykSwanson	NC_035084	feature	gap	56656727	56658408	1682
OncmykSwanson	NC_035084	feature	gap	56658712	56658721	10
OncmykSwanson	NC_035084	feature	gap	56659356	56659365	10
OncmykSwanson	NC_035084	feature	gap	56663936	56666739	2804
OncmykSwanson	NC_035084	feature	gap	56667043	56667052	10
OncmykSwanson	NC_035084	feature	gap	56670184	56678273	8090
OncmykSwanson	NC_035084	feature	gap	56678717	56678726	10
OncmykSwanson	NC_035084	feature	gap	56681257	56682812	1556
OncmykSwanson	NC_035084	feature	gap	56683157	56683166	10
OncmykSwanson	NC_035084	feature	gap	56685851	56685860	10
OncmykSwanson	NC_035084	feature	gap	56688157	56688166	10
OncmykSwanson	NC_035084	feature	gap	56688430	56691765	3336
OncmykSwanson	NC_035084	feature	gap	56693299	56693308	10
OncmykSwanson	NC_035084	feature	gap	56694629	56694638	10
OncmykSwanson	NC_035084	feature	gap	56696807	56696816	10
OncmykSwanson	NC_035084	feature	gap	56698158	56698167	10
OncmykSwanson	NC_035084	feature	gap	56699203	56699710	508
OncmykSwanson	NC_035084	feature	gap	56701884	56702746	863
OncmykSwanson	NC_035084	feature	gap	56703056	56703065	10
OncmykSwanson	NC_035084	feature	gap	56708058	56708216	159
OncmykSwanson	NC_035084	feature	gap	56708498	56708507	10
OncmykSwanson	NC_035084	feature	gap	56708766	56708775	10
OncmykSwanson	NC_035084	feature	gap	56709077	56709086	10
OncmykSwanson	NC_035084	feature	gap	56712607	56712616	10
OncmykSwanson	NC_035084	feature	gap	56712914	56712923	10
OncmykSwanson	NC_035084	feature	gap	56715939	56717046	1108
OncmykSwanson	NC_035084	feature	gap	56717406	56717415	10
OncmykSwanson	NC_035084	feature	gap	56717719	56717728	10
OncmykSwanson	NC_035084	feature	gap	56720952	56720961	10
OncmykSwanson	NC_035084	feature	gap	56721260	56721284	25
OncmykSwanson	NC_035084	feature	gap	56721725	56721940	216
OncmykSwanson	NC_035084	feature	gap	56722455	56722464	10
OncmykSwanson	NC_035084	feature	gap	56724925	56724934	10
OncmykSwanson	NC_035084	feature	gap	56725304	56727777	2474
OncmykSwanson	NC_035084	feature	gap	56729099	56729108	10
OncmykSwanson	NC_035084	feature	gap	56729418	56729427	10
OncmykSwanson	NC_035084	feature	gap	56729691	56729857	167
OncmykSwanson	NC_035084	feature	gap	56730142	56730151	10
OncmykSwanson	NC_035084	feature	gap	56732260	56732269	10
OncmykSwanson	NC_035084	feature	gap	56733413	56733422	10
OncmykSwanson	NC_035084	feature	gap	56735466	56735475	10
OncmykSwanson	NC_035084	feature	gap	56736100	56736340	241
OncmykSwanson	NC_035084	feature	gap	56736631	56736640	10
OncmykSwanson	NC_035084	feature	gap	56739089	56739098	10
OncmykSwanson	NC_035084	feature	gap	56739526	56740178	653
OncmykSwanson	NC_035084	feature	gap	56740482	56740491	10
OncmykSwanson	NC_035084	feature	gap	56744196	56746668	2473
OncmykSwanson	NC_035084	feature	gap	56747065	56747074	10
OncmykSwanson	NC_035084	feature	gap	56747378	56747387	10
OncmykSwanson	NC_035084	feature	gap	56747678	56747687	10
OncmykSwanson	NC_035084	feature	gap	56751456	56754134	2679
OncmykSwanson	NC_035084	feature	gap	56755904	56764128	8225
OncmykSwanson	NC_035084	feature	gap	56765161	56765170	10
OncmykSwanson	NC_035084	feature	gap	56767466	56767475	10
OncmykSwanson	NC_035084	feature	gap	56767761	56767770	10
OncmykSwanson	NC_035084	feature	gap	56768074	56768083	10
OncmykSwanson	NC_035084	feature	gap	56769654	56769663	10
OncmykSwanson	NC_035084	feature	gap	56769972	56770756	785
OncmykSwanson	NC_035084	feature	gap	56775562	56775571	10
OncmykSwanson	NC_035084	feature	gap	56776421	56776430	10
OncmykSwanson	NC_035084	feature	gap	56776691	56776700	10
OncmykSwanson	NC_035084	feature	gap	56778524	56778533	10
OncmykSwanson	NC_035084	feature	gap	56779075	56779084	10
OncmykSwanson	NC_035084	feature	gap	56782345	56783272	928
OncmykSwanson	NC_035084	feature	gap	56783553	56783562	10
OncmykSwanson	NC_035084	feature	gap	56785381	56787073	1693
OncmykSwanson	NC_035084	feature	gap	56787799	56787933	135
OncmykSwanson	NC_035084	feature	gap	56788323	56788412	90
OncmykSwanson	NC_035084	feature	gap	56788810	56791133	2324
OncmykSwanson	NC_035084	feature	gap	56791437	56791742	306
OncmykSwanson	NC_035084	feature	gap	56792025	56792034	10
OncmykSwanson	NC_035084	feature	gap	56794158	56794167	10
OncmykSwanson	NC_035084	feature	gap	56796561	56797768	1208
OncmykSwanson	NC_035084	feature	gap	56798072	56798081	10
OncmykSwanson	NC_035084	feature	gap	56800896	56800905	10
OncmykSwanson	NC_035084	feature	gap	56801166	56801175	10
OncmykSwanson	NC_035084	feature	gap	56803836	56803845	10
OncmykSwanson	NC_035084	feature	gap	56807798	56807923	126
OncmykSwanson	NC_035084	feature	gap	56808195	56808204	10
OncmykSwanson	NC_035084	feature	gap	56816836	56816845	10
OncmykSwanson	NC_035084	feature	gap	56818060	56818069	10
OncmykSwanson	NC_035084	feature	gap	56818700	56820463	1764
OncmykSwanson	NC_035084	feature	gap	56823306	56823613	308
OncmykSwanson	NC_035084	feature	gap	56827204	56827213	10
OncmykSwanson	NC_035084	feature	gap	56827606	56827715	110
OncmykSwanson	NC_035084	feature	gap	56831356	56831365	10
OncmykSwanson	NC_035084	feature	gap	56831750	56831759	10
OncmykSwanson	NC_035084	feature	gap	56832803	56835375	2573
OncmykSwanson	NC_035084	feature	gap	56836779	56838703	1925
OncmykSwanson	NC_035084	feature	gap	56840559	56841547	989
OncmykSwanson	NC_035084	feature	gap	56843289	56844593	1305
OncmykSwanson	NC_035084	feature	gap	56844897	56845023	127
OncmykSwanson	NC_035084	feature	gap	56845281	56845290	10
OncmykSwanson	NC_035084	feature	gap	56847498	56847672	175
OncmykSwanson	NC_035084	feature	gap	56847956	56847965	10
OncmykSwanson	NC_035084	feature	gap	56850944	56850953	10
OncmykSwanson	NC_035084	feature	gap	56852332	56852341	10
OncmykSwanson	NC_035084	feature	gap	56852612	56852621	10
OncmykSwanson	NC_035084	feature	gap	56853058	56853067	10
OncmykSwanson	NC_035084	feature	gap	56856980	56856989	10
OncmykSwanson	NC_035084	feature	gap	56857294	56857350	57
OncmykSwanson	NC_035084	feature	gap	56857662	56857671	10
OncmykSwanson	NC_035084	feature	gap	56861248	56861413	166
OncmykSwanson	NC_035084	feature	gap	56861785	56861794	10
OncmykSwanson	NC_035084	feature	gap	56864211	56864220	10
OncmykSwanson	NC_035084	feature	gap	56864472	56864481	10
OncmykSwanson	NC_035084	feature	gap	56867796	56867805	10
OncmykSwanson	NC_035084	feature	gap	56868160	56868169	10
OncmykSwanson	NC_035084	feature	gap	56869310	56869889	580
OncmykSwanson	NC_035084	feature	gap	56870232	56870313	82
OncmykSwanson	NC_035084	feature	gap	56870637	56870646	10
OncmykSwanson	NC_035084	feature	gap	56871884	56873353	1470
OncmykSwanson	NC_035084	feature	gap	56873630	56873639	10
OncmykSwanson	NC_035084	feature	gap	56875745	56878076	2332
OncmykSwanson	NC_035084	feature	gap	56878741	56884267	5527
OncmykSwanson	NC_035084	feature	gap	56885543	56887211	1669
OncmykSwanson	NC_035084	feature	gap	56889498	56892163	2666
OncmykSwanson	NC_035084	feature	gap	56892583	56892592	10
OncmykSwanson	NC_035084	feature	gap	56892925	56892934	10
OncmykSwanson	NC_035084	feature	gap	56893832	56893931	100
OncmykSwanson	NC_035084	feature	gap	56894191	56894200	10
OncmykSwanson	NC_035084	feature	gap	56894504	56894513	10
OncmykSwanson	NC_035084	feature	gap	56898144	56899267	1124
OncmykSwanson	NC_035084	feature	gap	56901395	56901404	10
OncmykSwanson	NC_035084	feature	gap	56901934	56902257	324
OncmykSwanson	NC_035084	feature	gap	56903317	56903326	10
OncmykSwanson	NC_035084	feature	gap	56903724	56905138	1415
OncmykSwanson	NC_035084	feature	gap	56906080	56909280	3201
OncmykSwanson	NC_035084	feature	gap	56911032	56911041	10
OncmykSwanson	NC_035084	feature	gap	56911384	56911502	119
OncmykSwanson	NC_035084	feature	gap	56917119	56921550	4432
OncmykSwanson	NC_035084	feature	gap	56921952	56921961	10
OncmykSwanson	NC_035084	feature	gap	56922224	56922233	10
OncmykSwanson	NC_035084	feature	gap	56924672	56927432	2761
OncmykSwanson	NC_035084	feature	gap	56927736	56927745	10
OncmykSwanson	NC_035084	feature	gap	56928380	56928389	10
OncmykSwanson	NC_035084	feature	gap	56932913	56934995	2083
OncmykSwanson	NC_035084	feature	gap	56935299	56935308	10
OncmykSwanson	NC_035084	feature	gap	56938457	56941125	2669
OncmykSwanson	NC_035084	feature	gap	56941569	56941578	10
OncmykSwanson	NC_035084	feature	gap	56944109	56948082	3974
OncmykSwanson	NC_035084	feature	gap	56948346	56948355	10
OncmykSwanson	NC_035084	feature	gap	56950652	56952682	2031
OncmykSwanson	NC_035084	feature	gap	56954215	56954224	10
OncmykSwanson	NC_035084	feature	gap	56954477	56954486	10
OncmykSwanson	NC_035084	feature	gap	56955808	56955817	10
OncmykSwanson	NC_035084	feature	gap	56956300	56956309	10
OncmykSwanson	NC_035084	feature	gap	56958934	56958943	10
OncmykSwanson	NC_035084	feature	gap	56959208	56959217	10
OncmykSwanson	NC_035084	feature	gap	56961386	56961395	10
OncmykSwanson	NC_035084	feature	gap	56963569	56963578	10
OncmykSwanson	NC_035084	feature	gap	56963894	56963903	10
OncmykSwanson	NC_035084	feature	gap	56966115	56966124	10
OncmykSwanson	NC_035084	feature	gap	56966416	56966515	100
OncmykSwanson	NC_035084	feature	gap	56968893	56969239	347
OncmykSwanson	NC_035084	feature	gap	56969862	56969961	100
OncmykSwanson	NC_035084	feature	gap	57014988	57014997	10
OncmykSwanson	NC_035084	feature	gap	57031830	57032354	525
OncmykSwanson	NC_035084	feature	gap	57032657	57032666	10
OncmykSwanson	NC_035084	feature	gap	57068346	57068871	526
OncmykSwanson	NC_035084	feature	gap	57069142	57069151	10
OncmykSwanson	NC_035084	feature	gap	57069447	57069456	10
OncmykSwanson	NC_035084	feature	gap	57069712	57069721	10
OncmykSwanson	NC_035084	feature	gap	57069992	57070001	10
OncmykSwanson	NC_035084	feature	gap	57070297	57070306	10
OncmykSwanson	NC_035084	feature	gap	57070562	57070571	10
OncmykSwanson	NC_035084	feature	gap	57070874	57070883	10
OncmykSwanson	NC_035084	feature	gap	57127030	57127475	446
OncmykSwanson	NC_035084	feature	gap	57141949	57141958	10
OncmykSwanson	NC_035084	feature	gap	57168334	57168796	463
OncmykSwanson	NC_035084	feature	gap	57215462	57215971	510
OncmykSwanson	NC_035084	feature	gap	57217434	57218277	844
OncmykSwanson	NC_035084	feature	gap	57228888	57229004	117
OncmykSwanson	NC_035084	feature	gap	57230487	57231755	1269
OncmykSwanson	NC_035084	feature	gap	57236925	57236934	10
OncmykSwanson	NC_035084	feature	gap	57270806	57271444	639
OncmykSwanson	NC_035084	feature	gap	57354066	57354294	229
OncmykSwanson	NC_035084	feature	gap	57366418	57366427	10
OncmykSwanson	NC_035084	feature	gap	57368747	57372618	3872
OncmykSwanson	NC_035084	feature	gap	57411419	57411864	446
OncmykSwanson	NC_035084	feature	gap	57426759	57426768	10
OncmykSwanson	NC_035084	feature	gap	57484540	57484979	440
OncmykSwanson	NC_035084	feature	gap	57535559	57535652	94
OncmykSwanson	NC_035084	feature	gap	57535989	57535998	10
OncmykSwanson	NC_035084	feature	gap	57603762	57603877	116
OncmykSwanson	NC_035084	feature	gap	57604441	57604450	10
OncmykSwanson	NC_035084	feature	gap	57639351	57639555	205
