# Supplementary material for: Profiling the T Cell Receptor Alpha/Delta Locus in Salmonids
Source: Front Immunol. 2021 Oct 18;12:753960. doi: 10.3389/fimmu.2021.753960 (PMC8559430; doi:10.3389/fimmu.2021.753960)
Supplement: Supplementary file 1 [file DataSheet_1.zip › all supplementary files/Supplementary Data 1.xlsx]

## Sheet: Salsal_TRAD_locus_
Salmosalar	Chromosome	GenBank	Gene	Functionality	orientation	START	END
Salsal	Chr14	NC027313.1	TRAV	P	inv	20080829	20081092
Salsal	Chr14	NC027313.1	TRAV18-6	F	inv	20082022	20082319
Salsal	Chr14	NC027313.1	TRAV	P	inv	20093400	20093661
Salsal	Chr14	NC027313.1	TRAV9-4	F	inv	20095553	20095847
Salsal	Chr14	NC027313.1	TRAV	P	inv	20096254	20096526
Salsal	Chr14	NC027313.1	TRAV	P	inv	20096945	20097246
Salsal	Chr14	NC027313.1	TRAV7-8	F	inv	20100091	20100385
Salsal	Chr14	NC027313.1	TRAV	P	inv	20101332	20101574
Salsal	Chr14	NC027313.1	TRAV5-7	ORF	inv	20102645	20102939
Salsal	Chr14	NC027313.1	TRAV	P	inv	20103606	20103911
Salsal	Chr14	NC027313.1	TRAV	P	inv	20106046	20106306
Salsal	Chr14	NC027313.1	TRAV14-6	F	inv	20106599	20106860
Salsal	Chr14	NC027313.1	TRAV10-10	F	inv	20108413	20108710
Salsal	Chr14	NC027313.1	TRAV11-2	F	inv	20110352	20110648
Salsal	Chr14	NC027313.1	TRAV	P	inv	20113913	20114180
Salsal	Chr14	NC027313.1	TRAV2-6	F	inv	20114593	20114899
Salsal	Chr14	NC027313.1	TRAV5-6	F	inv	20117549	20117845
Salsal	Chr14	NC027313.1	TRAV	P	inv	20120524	20120737
Salsal	Chr14	NC027313.1	TRAV6-6	F	inv	20123554	20123809
Salsal	Chr14	NC027313.1	TRAV	P	inv	20123774	20123946
Salsal	Chr14	NC027313.1	TRAV10-9	F	inv	20129335	20129641
Salsal	Chr14	NC027313.1	TRAV19-10	F	inv	20131869	20132169
Salsal	Chr14	NC027313.1	TRAV	P	inv	20132986	20133158
Salsal	Chr14	NC027313.1	TRAV	P	inv	20134217	20134517
Salsal	Chr14	NC027313.1	TRAV	P	inv	20144871	20145156
Salsal	Chr14	NC027313.1	TRAV14-5	F	inv	20145464	20145726
Salsal	Chr14	NC027313.1	TRAV	P	inv	20148724	20149016
Salsal	Chr14	NC027313.1	TRAV	P	inv	20150900	20151279
Salsal	Chr14	NC027313.1	TRAV10-8	F	inv	20151823	20152129
Salsal	Chr14	NC027313.1	TRAV12-7	F	dir	20466792	20467089
Salsal	Chr14	NC027313.1	TRAV8-5	ORF	dir	20467512	20467809
Salsal	Chr14	NC027313.1	TRAV	P	dir	20468788	20469089
Salsal	Chr14	NC027313.1	TRAV	P	dir	20471391	20471675
Salsal	Chr14	NC027313.1	TRAV12-6	F	dir	20485347	20485647
Salsal	Chr14	NC027313.1	TRAV16-3	F	dir	20487443	20487744
Salsal	Chr14	NC027313.1	TRAV3-7	F	dir	20488531	20488810
Salsal	Chr14	NC027313.1	TRAV19-9	F	dir	20489278	20489575
Salsal	Chr14	NC027313.1	TRAV	P	dir	20492981	20493182
Salsal	Chr14	NC027313.1	TRAV12-5	F	dir	20495841	20496138
Salsal	Chr14	NC027313.1	TRAV	P	dir	20498351	20498631
Salsal	Chr14	NC027313.1	TRAV	P	dir	20499347	20499647
Salsal	Chr14	NC027313.1	TRAV14-4	F	dir	20505829	20506120
Salsal	Chr14	NC027313.1	TRAV	P	dir	20509199	20509597
Salsal	Chr14	NC027313.1	TRAV8-4	F	dir	20509909	20510218
Salsal	Chr14	NC027313.1	TRAV	P	dir	20514573	20514944
Salsal	Chr14	NC027313.1	TRAV17-6	F	dir	20515149	20515498
Salsal	Chr14	NC027313.1	TRAV	P	dir	20515870	20516165
Salsal	Chr14	NC027313.1	TRAV	P	dir	20519574	20519907
Salsal	Chr14	NC027313.1	TRAV	P	dir	20519935	20520245
Salsal	Chr14	NC027313.1	TRAV25-1	F	dir	20520575	20520877
Salsal	Chr14	NC027313.1	TRAV19-8	F	dir	20521368	20521668
Salsal	Chr14	NC027313.1	TRAV	P	dir	20530204	20530510
Salsal	Chr14	NC027313.1	TRAV18-5	F	dir	20530901	20531206
Salsal	Chr14	NC027313.1	TRAV10-7	F	dir	20532205	20532510
Salsal	Chr14	NC027313.1	TRAV7-7	F	dir	20533197	20533491
Salsal	Chr14	NC027313.1	TRAV6-5	F	dir	20534678	20534981
Salsal	Chr14	NC027313.1	TRAV	P	dir	20542863	20543120
Salsal	Chr14	NC027313.1	TRAV	P	dir	20548116	20548413
Salsal	Chr14	NC027313.1	TRAV17-5	F	dir	20548749	20549046
Salsal	Chr14	NC027313.1	TRAV9-3	F	dir	20549441	20549735
Salsal	Chr14	NC027313.1	TRAV	P	dir	20561732	20562027
Salsal	Chr14	NC027313.1	TRAV	P	dir	20563756	20564061
Salsal	Chr14	NC027313.1	TRAV	P	dir	20566363	20566605
Salsal	Chr14	NC027313.1	TRAV	P	dir	20566937	20567235
Salsal	Chr14	NC027313.1	TRAV19-7	F	dir	20567634	20567934
Salsal	Chr14	NC027313.1	TRAV20-3	F	dir	20568408	20568702
Salsal	Chr14	NC027313.1	TRAV	P	dir	20573378	20573687
Salsal	Chr14	NC027313.1	TRAV	P	dir	20574422	20574730
Salsal	Chr14	NC027313.1	TRAV	P	dir	20575171	20575479
Salsal	Chr14	NC027313.1	TRAV	P	dir	20575835	20576139
Salsal	Chr14	NC027313.1	TRAV	P	dir	20584766	20585065
Salsal	Chr14	NC027313.1	TRAV17-4	F	dir	20585345	20585642
Salsal	Chr14	NC027313.1	TRAV9-2	F	dir	20586038	20586332
Salsal	Chr14	NC027313.1	TRAV	P	dir	20591638	20591936
Salsal	Chr14	NC027313.1	TRAV	P	dir	20595973	20596217
Salsal	Chr14	NC027313.1	TRAV	P	dir	20597263	20597561
Salsal	Chr14	NC027313.1	TRAV19-6	F	dir	20597961	20598261
Salsal	Chr14	NC027313.1	TRAV20-2	F	dir	20598725	20599017
Salsal	Chr14	NC027313.1	TRAV	P	dir	20610153	20610471
Salsal	Chr14	NC027313.1	TRAV	P	dir	20611499	20611796
Salsal	Chr14	NC027313.1	TRAV	P	dir	20612217	20612515
Salsal	Chr14	NC027313.1	TRAV	P	dir	20614433	20614727
Salsal	Chr14	NC027313.1	TRAV	P	dir	20615508	20615769
Salsal	Chr14	NC027313.1	TRAV	P	dir	20615792	20616136
Salsal	Chr14	NC027313.1	TRAV	P	dir	20617529	20617869
Salsal	Chr14	NC027313.1	TRAV	P	dir	20618552	20618781
Salsal	Chr14	NC027313.1	TRAV24-1	F	dir	20635829	20636117
Salsal	Chr14	NC027313.1	TRAV	P	dir	20636277	20636586
Salsal	Chr14	NC027313.1	TRAV	P	dir	20648913	20649220
Salsal	Chr14	NC027313.1	TRAV19-5	F	dir	20650500	20650800
Salsal	Chr14	NC027313.1	TRAV	P	dir	20661992	20662290
Salsal	Chr14	NC027313.1	TRAV	P	dir	20663061	20663349
Salsal	Chr14	NC027313.1	TRAV	P	dir	20663275	20663574
Salsal	Chr14	NC027313.1	TRAV5-5	F	dir	20664199	20664505
Salsal	Chr14	NC027313.1	TRAV2-5	F	dir	20665340	20665646
Salsal	Chr14	NC027313.1	TRAV13-6	ORF	dir	20666085	20666390
Salsal	Chr14	NC027313.1	TRAV	P	dir	20670631	20670934
Salsal	Chr14	NC027313.1	TRAV18-4	F	dir	20671305	20671610
Salsal	Chr14	NC027313.1	TRAV	P	dir	20679799	20680040
Salsal	Chr14	NC027313.1	TRAV3-6	F	dir	20680757	20681075
Salsal	Chr14	NC027313.1	TRAV	P	dir	20686436	20686732
Salsal	Chr14	NC027313.1	TRAV19-4	F	dir	20687193	20687493
Salsal	Chr14	NC027313.1	TRAV	P	dir	20687961	20688256
Salsal	Chr14	NC027313.1	TRAV	P	dir	20693928	20694226
Salsal	Chr14	NC027313.1	TRAV	P	dir	20695248	20695525
Salsal	Chr14	NC027313.1	TRAV5-4	F	dir	20696180	20696475
Salsal	Chr14	NC027313.1	TRAV13-5	F	dir	20696869	20697169
Salsal	Chr14	NC027313.1	TRAV	P	dir	20710940	20711217
Salsal	Chr14	NC027313.1	TRAV	P	dir	20718107	20718400
Salsal	Chr14	NC027313.1	TRAV19-3	F	dir	20718870	20719176
Salsal	Chr14	NC027313.1	TRAV20-1	F	dir	20719648	20719942
Salsal	Chr14	NC027313.1	TRAV	P	dir	20722269	20722551
Salsal	Chr14	NC027313.1	TRAV5-3	F	dir	20723171	20723466
Salsal	Chr14	NC027313.1	TRAV	P	dir	20724929	20725228
Salsal	Chr14	NC027313.1	TRAV	P	dir	20725621	20725867
Salsal	Chr14	NC027313.1	TRAV12-4	F	dir	20727656	20727953
Salsal	Chr14	NC027313.1	TRAV10-6	F	dir	20737423	20737729
Salsal	Chr14	NC027313.1	TRAV4-4	ORF	dir	20739663	20739918
Salsal	Chr14	NC027313.1	TRAV3-5	F	dir	20740549	20740808
Salsal	Chr14	NC027313.1	TRAV	P	dir	20743628	20743871
Salsal	Chr14	NC027313.1	TRAV	P	dir	20744103	20744453
Salsal	Chr14	NC027313.1	TRAV10-5	ORF	dir	20745531	20745836
Salsal	Chr14	NC027313.1	TRAV6-4	F	dir	20746230	20746533
Salsal	Chr14	NC027313.1	TRAV4-3	F	dir	20746893	20747183
Salsal	Chr14	NC027313.1	TRAV3-4	F	dir	20747772	20748048
Salsal	Chr14	NC027313.1	TRAV	P	dir	20748249	20748389
Salsal	Chr14	NC027313.1	TRAV	P	dir	20748677	20748838
Salsal	Chr14	NC027313.1	TRAV	P	dir	20752013	20752342
Salsal	Chr14	NC027313.1	TRAV15-2	F	dir	20752642	20752948
Salsal	Chr14	NC027313.1	TRAV	P	dir	20753476	20753630
Salsal	Chr14	NC027313.1	TRAV	P	dir	20754503	20754647
Salsal	Chr14	NC027313.1	TRAV	P	dir	20755269	20755516
Salsal	Chr14	NC027313.1	TRAV21-2	F	dir	20755972	20756255
Salsal	Chr14	NC027313.1	TRAV	P	dir	20756765	20757061
Salsal	Chr14	NC027313.1	TRAV6-3	ORF	dir	20757454	20757755
Salsal	Chr14	NC027313.1	TRAV	P	dir	20758113	20758419
Salsal	Chr14	NC027313.1	TRAV17-3	F	dir	20760403	20760700
Salsal	Chr14	NC027313.1	TRAV7-6	F	dir	20761384	20761684
Salsal	Chr14	NC027313.1	TRAV	P	dir	20762104	20762405
Salsal	Chr14	NC027313.1	TRAV14-3	F	dir	20763002	20763302
Salsal	Chr14	NC027313.1	TRAV19-2	F	dir	20765354	20765654
Salsal	Chr14	NC027313.1	TRAV	P	dir	20784369	20784670
Salsal	Chr14	NC027313.1	TRAV18-3	F	dir	20785091	20785385
Salsal	Chr14	NC027313.1	TRAV	P	dir	20786118	20786415
Salsal	Chr14	NC027313.1	TRAV8-3	F	dir	20792070	20792379
Salsal	Chr14	NC027313.1	TRAV23-1	F	dir	20798057	20798363
Salsal	Chr14	NC027313.1	TRAV	P	dir	20798245	20798401
Salsal	Chr14	NC027313.1	TRAV	P	dir	20798813	20799082
Salsal	Chr14	NC027313.1	TRAV16-2	F	dir	20799314	20799617
Salsal	Chr14	NC027313.1	TRAV19-1	F	dir	20800014	20800317
Salsal	Chr14	NC027313.1	TRAV7-5	F	dir	20801667	20801979
Salsal	Chr14	NC027313.1	TRAV2-4	F	dir	20806812	20807118
Salsal	Chr14	NC027313.1	TRAV	P	dir	20807528	20807795
Salsal	Chr14	NC027313.1	TRAV	P	dir	20881116	20881385
Salsal	Chr14	NC027313.1	TRAV	P	dir	20882203	20882425
Salsal	Chr14	NC027313.1	TRAV	P	dir	20897489	20897785
Salsal	Chr14	NC027313.1	TRAV	P	dir	20898209	20898556
Salsal	Chr14	NC027313.1	TRAV18-2	F	dir	20898933	20899241
Salsal	Chr14	NC027313.1	TRAV10-4	F	dir	20902243	20902549
Salsal	Chr14	NC027313.1	TRAV	P	dir	20904104	20904449
Salsal	Chr14	NC027313.1	TRAV	P	dir	20904944	20905247
Salsal	Chr14	NC027313.1	TRAV10-3	ORF	dir	20906325	20906612
Salsal	Chr14	NC027313.1	TRAV6-2	F	dir	20907309	20907309
Salsal	Chr14	NC027313.1	TRAV4-2	ORF	dir	20907671	20907962
Salsal	Chr14	NC027313.1	TRAV3-3	F	dir	20908551	20908827
Salsal	Chr14	NC027313.1	TRAV	P	dir	20909475	20909746
Salsal	Chr14	NC027313.1	TRAV13-4	ORF	dir	20910171	20910436
Salsal	Chr14	NC027313.1	TRAV	P	dir	20914431	20914737
Salsal	Chr14	NC027313.1	TRAV21-1	F	dir	20916996	20917293
Salsal	Chr14	NC027313.1	TRAV	P	dir	20917804	20918100
Salsal	Chr14	NC027313.1	TRAV	P	dir	20918510	20918785
Salsal	Chr14	NC027313.1	TRAV	P	dir	20919821	20920074
Salsal	Chr14	NC027313.1	TRAV	P	dir	20920759	20921054
Salsal	Chr14	NC027313.1	TRAV13-3	F	dir	20921463	20921763
Salsal	Chr14	NC027313.1	TRAV	P	dir	20924623	20924921
Salsal	Chr14	NC027313.1	TRAV12-3	ORF	dir	20927150	20927487
Salsal	Chr14	NC027313.1	TRAV17-2	F	dir	20927948	20928241
Salsal	Chr14	NC027313.1	TRAV7-4	F	dir	20928951	20929221
Salsal	Chr14	NC027313.1	TRAV7-3	F	dir	20930932	20931232
Salsal	Chr14	NC027313.1	TRAV	P	dir	20931645	20931946
Salsal	Chr14	NC027313.1	TRAV14-2	F	dir	20932672	20932972
Salsal	Chr14	NC027313.1	TRAV3-2	F	dir	20940184	20940457
Salsal	Chr14	NC027313.1	TRAV	P	dir	20942175	20942437
Salsal	Chr14	NC027313.1	TRAV2-3	F	dir	20945075	20945380
Salsal	Chr14	NC027313.1	TRAV	P	dir	20945805	20946058
Salsal	Chr14	NC027313.1	TRAV	P	dir	20946323	20946593
Salsal	Chr14	NC027313.1	TRAV18-1	F	dir	20947011	20947308
Salsal	Chr14	NC027313.1	TRAV	P	dir	20948367	20948668
Salsal	Chr14	NC027313.1	TRAV	P	dir	20949279	20949564
Salsal	Chr14	NC027313.1	TRAV	P	dir	20952186	20952468
Salsal	Chr14	NC027313.1	TRAV	P	dir	20952834	20953115
Salsal	Chr14	NC027313.1	TRAV	P	dir	20953933	20954240
Salsal	Chr14	NC027313.1	TRAV	P	dir	20954622	20954922
Salsal	Chr14	NC027313.1	TRAV	P	dir	20957013	20957302
Salsal	Chr14	NC027313.1	TRAV22-1	F	dir	20958123	20958431
Salsal	Chr14	NC027313.1	TRAV	P	inv	20968870	20969166
Salsal	Chr14	NC027313.1	TRAV	P	dir	20982166	20982365
Salsal	Chr14	NC027313.1	TRAV	P	dir	20982544	20982848
Salsal	Chr14	NC027313.1	TRAV10-2	F	dir	20987094	20987400
Salsal	Chr14	NC027313.1	TRAV7-2	F	dir	20988088	20988388
Salsal	Chr14	NC027313.1	TRAV	P	dir	20997341	20997647
Salsal	Chr14	NC027313.1	TRAV13-2	F	dir	20998097	20998397
Salsal	Chr14	NC027313.1	TRAV	P	dir	20998666	20998927
Salsal	Chr14	NC027313.1	TRAV12-2	F	dir	21005729	21006026
Salsal	Chr14	NC027313.1	TRAV17-1	F	dir	21006456	21006753
Salsal	Chr14	NC027313.1	TRAV16-1	F	dir	21007940	21008231
Salsal	Chr14	NC027313.1	TRAV15-1	F	dir	21008805	21009108
Salsal	Chr14	NC027313.1	TRAV14-1	ORF	dir	21010169	21010474
Salsal	Chr14	NC027313.1	TRAV	P	dir	21016309	21016637
Salsal	Chr14	NC027313.1	TRAV	P	dir	21019697	21019973
Salsal	Chr14	NC027313.1	TRAV	P	dir	21020334	21020591
Salsal	Chr14	NC027313.1	TRAV5-2	F	dir	21021256	21021562
Salsal	Chr14	NC027313.1	TRAV2-2	F	dir	21022929	21023235
Salsal	Chr14	NC027313.1	TRAV13-1	F	dir	21023674	21023974
Salsal	Chr14	NC027313.1	TRAV	P	dir	21024279	21024572
Salsal	Chr14	NC027313.1	TRAV12-1	F	dir	21026694	21027032
Salsal	Chr14	NC027313.1	TRAV	P	dir	21028204	21028357
Salsal	Chr14	NC027313.1	TRAV11-1	F	dir	21033971	21034268
Salsal	Chr14	NC027313.1	TRAV10-1	F	dir	21035907	21036254
Salsal	Chr14	NC027313.1	TRAV	P	dir	21039176	21039478
Salsal	Chr14	NC027313.1	TRAV	P	dir	21039899	21040169
Salsal	Chr14	NC027313.1	TRAV9-1	F	dir	21040576	21040870
Salsal	Chr14	NC027313.1	TRAV	P	dir	21042728	21042989
Salsal	Chr14	NC027313.1	TRAV8-2	F	dir	21045970	21046279
Salsal	Chr14	NC027313.1	TRAV8-1	F	dir	21056243	21056552
Salsal	Chr14	NC027313.1	TRAV	P	dir	21059700	21060004
Salsal	Chr14	NC027313.1	TRAV7-1	ORF	dir	21061612	21061900
Salsal	Chr14	NC027313.1	TRAV6-1	F	dir	21063743	21064046
Salsal	Chr14	NC027313.1	TRAV	P	dir	21066044	21066333
Salsal	Chr14	NC027313.1	TRAV	P	dir	21066622	21066921
Salsal	Chr14	NC027313.1	TRAV	P	dir	21070132	21070398
Salsal	Chr14	NC027313.1	TRAV5-1	F	dir	21072050	21072356
Salsal	Chr14	NC027313.1	TRAV	P	dir	21072764	21073054
Salsal	Chr14	NC027313.1	TRAV1-2	F	dir	21073430	21073736
Salsal	Chr14	NC027313.1	TRAV4-1	F	dir	21080792	21081087
Salsal	Chr14	NC027313.1	TRAV3-1	F	dir	21081534	21081807
Salsal	Chr14	NC027313.1	TRAV2-1	F	dir	21086558	21086864
Salsal	Chr14	NC027313.1	TRAV	P	dir	21090098	21090365
Salsal	Chr14	NC027313.1	TRAV1-1	F	dir	21090737	21091043
Salsal	Chr14	NC027313.1	TRAC1	F	inv	21148032	21148629
Salsal	Chr14	NC27313.1	TRAJ1	F	inv	21149566	21149664
Salsal	Chr14	NC27313.1	TRAJ2	F	inv	21150025	21150115
Salsal	Chr14	NC27313.1	TRAJ3	F	inv	21150383	21150473
Salsal	Chr14	NC27313.1	TRAJ4	F	inv	21150841	21150934
Salsal	Chr14	NC27313.1	TRAJ5	F	inv	21151034	21151127
Salsal	Chr14	NC27313.1	TRAJ6	F	inv	21152782	21152879
Salsal	Chr14	NC27313.1	TRAJ7	F	inv	21153109	21153202
Salsal	Chr14	NC27313.1	TRAJ8	F	inv	21153609	21153691
Salsal	Chr14	NC27313.1	TRAJ9	F	inv	21154134	21154224
Salsal	Chr14	NC27313.1	TRAJ	P	inv	21154354	21154449
Salsal	Chr14	NC27313.1	TRAJ11	F	inv	21154511	21154604
Salsal	Chr14	NC27313.1	TRAJ12	F	inv	21154999	21155092
Salsal	Chr14	NC27313.1	TRAJ13	F	inv	21155449	21155542
Salsal	Chr14	NC27313.1	TRAJ14	F	inv	21155746	21155842
Salsal	Chr14	NC27313.1	TRAJ15	F	inv	21156082	21156175
Salsal	Chr14	NC27313.1	TRAJ16	F	inv	21156512	21156605
Salsal	Chr14	NC27313.1	TRAJ17	F	inv	21157039	21157132
Salsal	Chr14	NC27313.1	TRAJ18	F	inv	21157480	21157573
Salsal	Chr14	NC27313.1	TRAJ19	F	inv	21157917	21158007
Salsal	Chr14	NC27313.1	TRAJ20	F	inv	21158128	21158219
Salsal	Chr14	NC27313.1	TRAJ21	F	inv	21158286	21158379
Salsal	Chr14	NC27313.1	TRAJ22	F	inv	21158545	21158638
Salsal	Chr14	NC27313.1	TRAJ23	F	inv	21158704	21158797
Salsal	Chr14	NC27313.1	TRAJ24	F	inv	21159135	21159228
Salsal	Chr14	NC27313.1	TRAJ25	F	inv	21159302	21159395
Salsal	Chr14	NC27313.1	TRAJ26	F	inv	21159627	21159723
Salsal	Chr14	NC27313.1	TRAJ27	F	inv	21159922	21160015
Salsal	Chr14	NC27313.1	TRAJ28	F	inv	21160523	21160613
Salsal	Chr14	NC27313.1	TRAJ29	F	inv	21160775	21160868
Salsal	Chr14	NC27313.1	TRAJ30	F	inv	21161256	21161349
Salsal	Chr14	NC27313.1	TRAJ31	F	inv	21161474	21161564
Salsal	Chr14	NC27313.1	TRAJ32	F	inv	21161759	21161855
Salsal	Chr14	NC27313.1	TRAJ33	F	inv	21162219	21162315
Salsal	Chr14	NC27313.1	TRAJ34	F	inv	21162399	21162482
Salsal	Chr14	NC27313.1	TRAJ35	F	inv	21162846	21162938
Salsal	Chr14	NC27313.1	TRAJ36	F	inv	21163179	21163272
Salsal	Chr14	NC27313.1	TRAJ37	F	inv	21163895	21163988
Salsal	Chr14	NC27313.1	TRAJ	P	inv	21164086	21164181
Salsal	Chr14	NC27313.1	TRAJ39	F	inv	21164304	21164397
Salsal	Chr14	NC27313.1	TRAJ40	F	inv	21164800	21164890
Salsal	Chr14	NC27313.1	TRAJ41	F	inv	21165153	21165246
Salsal	Chr14	NC27313.1	TRAJ42	F	inv	21165567	21165657
Salsal	Chr14	NC27313.1	TRAJ43	ORF	inv	21165892	21165976
Salsal	Chr14	NC27313.1	TRAJ44	F	inv	21166361	21166460
Salsal	Chr14	NC27313.1	TRAJ45	F	inv	21166648	21166744
Salsal	Chr14	NC27313.1	TRAJ46	F	inv	21167093	21167186
Salsal	Chr14	NC27313.1	TRAJ47	F	inv	21167316	21167407
Salsal	Chr14	NC27313.1	TRAJ48	F	inv	21167643	21167736
Salsal	Chr14	NC27313.1	TRAJ49	F	inv	21168093	21168186
Salsal	Chr14	NC27313.1	TRAJ50	F	inv	21168300	21168396
Salsal	Chr14	NC27313.1	TRAJ51	F	inv	21168615	21168708
Salsal	Chr14	NC27313.1	TRAJ52	F	inv	21168910	21169005
Salsal	Chr14	NC27313.1	TRAJ53	F	inv	21169214	21169310
Salsal	Chr14	NC27313.1	TRAJ54	F	inv	21170272	21170368
Salsal	Chr14	NC27313.1	TRAJ55	F	inv	21170463	21170559
Salsal	Chr14	NC27313.1	TRAJ56	F	inv	21171141	21171234
Salsal	Chr14	NC27313.1	TRAJ57	F	inv	21171629	21171722
Salsal	Chr14	NC27313.1	TRAJ58	F	inv	21171878	21171968
Salsal	Chr14	NC27313.1	TRAJ59	F	inv	21172136	21172226
Salsal	Chr14	NC27313.1	TRAJ60	F	inv	21172436	21172535
Salsal	Chr14	NC27313.1	TRAJ61	F	inv	21172985	21173075
Salsal	Chr14	NC27313.1	TRAJ62	F	inv	21173205	21173294
Salsal	Chr14	NC27313.1	TRAJ63	F	inv	21173474	21173565
Salsal	Chr14	NC27313.1	TRAJ64	F	inv	21173641	21173734
Salsal	Chr14	NC27313.1	TRAJ	P	inv	21173972	21174069
Salsal	Chr14	NC27313.1	TRAJ66	F	inv	21174245	21174338
Salsal	Chr14	NC27313.1	TRAJ67	F	inv	21174527	21174623
Salsal	Chr14	NC27313.1	TRAJ68	F	inv	21174868	21174961
Salsal	Chr14	NC27313.1	TRAJ	P	inv	21175135	21175221
Salsal	Chr14	NC27313.1	TRAJ70	F	inv	21175308	21175404
Salsal	Chr14	NC27313.1	TRAJ71	F	inv	21180093	21180182
Salsal	Chr14	NC27313.1	TRAJ72	F	inv	21180304	21180394
Salsal	Chr14	NC27313.1	TRAJ73	F	inv	21180569	21180660
Salsal	Chr14	NC27313.1	TRAJ74	F	inv	21180862	21180961
Salsal	Chr14	NC27313.1	TRAJ75	F	inv	21182353	21182446
Salsal	Chr14	NC27313.1	TRAJ	P	inv	21182620	21182706
Salsal	Chr14	NC27313.1	TRAJ77	F	inv	21182794	21182890
Salsal	Chr14	NC27313.1	TRAJ78	F	inv	21183094	21183187
Salsal	Chr14	NC27313.1	TRAJ79	F	inv	21183312	21183408
Salsal	Chr14	NC27313.1	TRAJ80	F	inv	21183626	21183719
Salsal	Chr14	NC27313.1	TRAJ81	F	inv	21183929	21184019
Salsal	Chr14	NC27313.1	TRAJ82	F	inv	21184231	21184327
Salsal	Chr14	NC27313.1	TRAJ83	F	inv	21185172	21185265
Salsal	Chr14	NC27313.1	TRAJ84	F	inv	21185667	21185760
Salsal	Chr14	NC27313.1	TRAJ85	F	inv	21185916	21186006
Salsal	Chr14	NC27313.1	TRAJ86	F	inv	21186196	21186286
Salsal	Chr14	NC27313.1	TRAJ87	F	inv	21186494	21186593
Salsal	Chr14	NC27313.1	TRAJ88	F	inv	21187043	21187133
Salsal	Chr14	NC27313.1	TRAJ89	F	inv	21187433	21187526
Salsal	Chr14	NC27313.1	TRAJ90	F	inv	21187921	21188007
Salsal	Chr14	NC27313.1	TRAJ91	F	inv	21188067	21188158
Salsal	Chr14	NC27313.1	TRAJ92	F	inv	21188371	21188467
Salsal	Chr14	NC27313.1	TRAJ93	F	inv	21188638	21188725
Salsal	Chr14	NC27313.1	TRAJ94	F	inv	21188913	21189009
Salsal	Chr14	NC27313.1	TRAJ	P	inv	21189350	21189438
Salsal	Chr14	NC27313.1	TRAJ96	F	inv	21189528	21189627
Salsal	Chr14	NC27313.1	TRAJ97	F	inv	21189831	21189924
Salsal	Chr14	NC27313.1	TRAJ98	F	inv	21190049	21190148
Salsal	Chr14	NC27313.1	TRAJ	P	inv	21190351	21190444
Salsal	Chr14	NC27313.1	TRAJ100	F	inv	21190736	21190826
Salsal	Chr14	NC27313.1	TRAJ101	F	inv	21191019	21191115
Salsal	Chr14	NC27313.1	TRAJ102	F	inv	21191427	21191523
Salsal	Chr14	NC27313.1	TRAJ103	F	inv	21191628	21191724
Salsal	Chr14	NC27313.1	TRAJ104	F	inv	21192416	21192515
Salsal	Chr14	NC27313.1	TRAJ105	F	inv	21192717	21192810
Salsal	Chr14	NC27313.1	TRAJ106	F	inv	21193082	21193172
Salsal	Chr14	NC27313.1	TRAJ107	F	inv	21193381	21193477
Salsal	Chr14	NC27313.1	TRAJ108	F	inv	21193843	21193933
Salsal	Chr14	NC27313.1	TRAJ109	F	inv	21194206	21194296
Salsal	Chr14	NC27313.1	TRAJ	P	inv	21194416	21194508
Salsal	Chr14	NC27313.1	TRAJ111	F	inv	21194734	21194826
Salsal	Chr14	NC27313.1	TRAJ112	F	inv	21195221	21195314
Salsal	Chr14	NC27313.1	TRAJ113	F	inv	21195467	21195556
Salsal	Chr14	NC27313.1	TRAJ114	F	inv	21195756	21195847
Salsal	Chr14	NC27313.1	TRAJ115	F	inv	21196029	21196128
Salsal	Chr14	NC27313.1	TRAJ116	F	inv	21196695	21196788
Salsal	Chr14	NC27313.1	TRAJ117	F	inv	21196889	21196985
Salsal	Chr14	NC27313.1	TRAJ118	F	inv	21196974	21197070
Salsal	Chr14	NC27313.1	TRAJ119	F	inv	21197059	21197155
Salsal	Chr14	NC27313.1	TRAJ120	F	inv	21197273	21197367
Salsal	Chr14	NC27313.1	TRAJ121	F	inv	21197778	21197871
Salsal	Chr14	NC27313.1	TRAJ122	F	inv	21197999	21198095
Salsal	Chr14	NC27313.1	TRAJ123	F	inv	21198354	21198447
Salsal	Chr14	NC27313.1	TRAJ124	F	inv	21198691	21198785
Salsal	Chr14	NC27313.1	TRAJ125	F	inv	21199378	21199474
Salsal	Chr14	NC27313.1	TRAJ	P	inv	21199721	21199812
Salsal	Chr14	NC27313.1	TRAJ127	F	inv	21200051	21200147
Salsal	Chr14	NC27313.1	TRAJ128	F	inv	21200355	21200450
Salsal	Chr14	NC027313.1	TRDC	F	inv	21202987	21203779
Salsal	Chr14	NC027313.1	TRDJ1	F	inv	21205092	21205145
Salsal	Chr14	NC027313.1	TRDD3	F	inv	21205476	21205555
Salsal	Chr14	NC027313.1	TRDD2	F	inv	21214393	21214472
Salsal	Chr14	NC027313.1	TRDD1	F	inv	21223833	21223907

## Sheet: Arlee_TRAD_locus
Arlee	Chromosome	GenBank	Gene	Functionality	orientation	START	END
aOncmyk	Chr8	NC_048572.1	TRAV12-5	F	dir	61342201	61342549
aOncmyk	Chr8	NC_048572.1	TRAV	P	dir	61342947	61343200
aOncmyk	Chr8	NC_048572.1	TRAV	P	dir	61343747	61344048
aOncmyk	Chr8	NC_048572.1	TRAV	P	dir	61344558	61344862
aOncmyk	Chr8	NC_048572.1	TRAV4-6	F	dir	61345213	61345541
aOncmyk	Chr8	NC_048572.1	TRAV12-4	F	dir	61356038	61356376
aOncmyk	Chr8	NC_048572.1	TRAV16-4	F	dir	61358108	61358464
aOncmyk	Chr8	NC_048572.1	TRAV25-1	F	dir	61358936	61359283
aOncmyk	Chr8	NC_048572.1	TRAV12-3	F	dir	61370194	61370532
aOncmyk	Chr8	NC_048572.1	TRAV8-2	F	dir	61374764	61375111
aOncmyk	Chr8	NC_048572.1	TRAV16-3	ORF	dir	61376213	61376567
aOncmyk	Chr8	NC_048572.1	TRAV3-12	ORF	dir	61381115	61381471
aOncmyk	Chr8	NC_048572.1	TRAV17-5	F	dir	61384664	61385002
aOncmyk	Chr8	NC_048572.1	TRAV9-5	F	dir	61385370	61385705
aOncmyk	Chr8	NC_048572.1	TRAV	P	dir	61387421	61387721
aOncmyk	Chr8	NC_048572.1	TRAV7-4	F	dir	61394887	61395222
aOncmyk	Chr8	NC_048572.1	TRAV14-5	F	dir	61396628	61396969
aOncmyk	Chr8	NC_048572.1	TRAV15-3	F	dir	61397227	61397574
aOncmyk	Chr8	NC_048572.1	TRAV4-5	F	dir	61397832	61398177
aOncmyk	Chr8	NC_048572.1	TRAV3-11	F	dir	61398654	61398971
aOncmyk	Chr8	NC_048572.1	TRAV26-1	ORF	dir	61398981	61399254
aOncmyk	Chr8	NC_048572.1	TRAV3-10	F	dir	61399748	61400107
aOncmyk	Chr8	NC_048572.1	TRAV10-9	F	dir	61416342	61416686
aOncmyk	Chr8	NC_048572.1	TRAV	P	dir	61425148	61425442
aOncmyk	Chr8	NC_048572.1	TRAV17-4	F	dir	61429410	61429748
aOncmyk	Chr8	NC_048572.1	TRAV9-4	F	dir	61430116	61430451
aOncmyk	Chr8	NC_048572.1	TRAV19-8	F	dir	61432822	61433163
aOncmyk	Chr8	NC_048572.1	TRAV	P	dir	61434992	61435295
aOncmyk	Chr8	NC_048572.1	TRAV	P	dir	61437824	61438127
aOncmyk	Chr8	NC_048572.1	TRAV19-7	F	dir	61440537	61440878
aOncmyk	Chr8	NC_048572.1	TRAV18-6	F	dir	61454565	61454896
aOncmyk	Chr8	NC_048572.1	TRAV10-8	F	dir	61455876	61456216
aOncmyk	Chr8	NC_048572.1	TRAV4-4	F	dir	61463437	61463773
aOncmyk	Chr8	NC_048572.1	TRAV	P	dir	61464627	61464898
aOncmyk	Chr8	NC_048572.1	TRAV17-3	F	dir	61467747	61468085
aOncmyk	Chr8	NC_048572.1	TRAV9-3	F	dir	61468454	61468789
aOncmyk	Chr8	NC_048572.1	TRAV19-6	F	dir	61476213	61476554
aOncmyk	Chr8	NC_048572.1	TRAV20-2	F	dir	61476963	61477297
aOncmyk	Chr8	NC_048572.1	TRAV	P	dir	61482423	61482729
aOncmyk	Chr8	NC_048572.1	TRAV17-2	F	dir	61487805	61488143
aOncmyk	Chr8	NC_048572.1	TRAV9-2	F	dir	61488511	61488846
aOncmyk	Chr8	NC_048572.1	TRAV	P	dir	61491328	61491634
aOncmyk	Chr8	NC_048572.1	TRAV24-2	F	dir	61499877	61500206
aOncmyk	Chr8	NC_048572.1	TRAV	P	dir	61500453	61500751
aOncmyk	Chr8	NC_048572.1	TRAV	P	dir	61503346	61503648
aOncmyk	Chr8	NC_048572.1	TRAV	P	dir	61504605	61504902
aOncmyk	Chr8	NC_048572.1	TRAV18-5	F	dir	61505092	61505422
aOncmyk	Chr8	NC_048572.1	TRAV	P	dir	61514462	61514751
aOncmyk	Chr8	NC_048572.1	TRAV9-1	F	dir	61515148	61515483
aOncmyk	Chr8	NC_048572.1	TRAV	P	dir	61520211	61520501
aOncmyk	Chr8	NC_048572.1	TRAV21-3	F	dir	61520914	61521252
aOncmyk	Chr8	NC_048572.1	TRAV	P	dir	61521884	61522164
aOncmyk	Chr8	NC_048572.1	TRAV6-4	F	dir	61522601	61522945
aOncmyk	Chr8	NC_048572.1	TRAV18-4	F	dir	61525293	61525628
aOncmyk	Chr8	NC_048572.1	TRAV	P	dir	61528939	61529228
aOncmyk	Chr8	NC_048572.1	TRAV	P	dir	61529844	61530163
aOncmyk	Chr8	NC_048572.1	TRAV	P	dir	61532073	61532359
aOncmyk	Chr8	NC_048572.1	TRAV5-9	F	dir	61532982	61533329
aOncmyk	Chr8	NC_048572.1	TRAV	P	dir	61534263	61534572
aOncmyk	Chr8	NC_048572.1	TRAV	P	dir	61543584	61543882
aOncmyk	Chr8	NC_048572.1	TRAV3-9	F	dir	61544393	61544710
aOncmyk	Chr8	NC_048572.1	TRAV3-8	F	dir	61545538	61545850
aOncmyk	Chr8	NC_048572.1	TRAV23-2	F	dir	61554846	61555193
aOncmyk	Chr8	NC_048572.1	TRAV4-3	F	dir	61555431	61555772
aOncmyk	Chr8	NC_048572.1	TRAV	P	dir	61557324	61557598
aOncmyk	Chr8	NC_048572.1	TRAV19-5	F	dir	61558014	61558355
aOncmyk	Chr8	NC_048572.1	TRAV	P	dir	61558771	61559045
aOncmyk	Chr8	NC_048572.1	TRAV	P	dir	61559153	61559440
aOncmyk	Chr8	NC_048572.1	TRAV3-7	F	dir	61560031	61560345
aOncmyk	Chr8	NC_048572.1	TRAV10-7	ORF	dir	61561603	61561947
aOncmyk	Chr8	NC_048572.1	TRAV6-3	F	dir	61563741	61564068
aOncmyk	Chr8	NC_048572.1	TRAV	P	dir	61566702	61566991
aOncmyk	Chr8	NC_048572.1	TRAV5-8	F	dir	61567659	61567989
aOncmyk	Chr8	NC_048572.1	TRAV	P	dir	61569071	61569360
aOncmyk	Chr8	NC_048572.1	TRAV5-7	F	dir	61570027	61570357
aOncmyk	Chr8	NC_048572.1	TRAV	P	dir	61571304	61571613
aOncmyk	Chr8	NC_048572.1	TRAV3-6	F	dir	61583574	61583903
aOncmyk	Chr8	NC_048572.1	TRAV	P	dir	61584725	61584994
aOncmyk	Chr8	NC_048572.1	TRAV4-2	F	dir	61593477	61593818
aOncmyk	Chr8	NC_048572.1	TRAV19-4	F	dir	61595402	61595743
aOncmyk	Chr8	NC_048572.1	TRAV	P	dir	61596109	61596383
aOncmyk	Chr8	NC_048572.1	TRAV3-5	F	dir	61597281	61597595
aOncmyk	Chr8	NC_048572.1	TRAV5-6	F	dir	61599675	61600005
aOncmyk	Chr8	NC_048572.1	TRAV	P	dir	61601116	61601408
aOncmyk	Chr8	NC_048572.1	TRAV18-3	F	dir	61603394	61603740
aOncmyk	Chr8	NC_048572.1	TRAV6-2	F	dir	61606168	61606512
aOncmyk	Chr8	NC_048572.1	TRAV	P	dir	61626320	61626620
aOncmyk	Chr8	NC_048572.1	TRAV	P	dir	61627371	61627658
aOncmyk	Chr8	NC_048572.1	TRAV10-6	F	dir	61628819	61629155
aOncmyk	Chr8	NC_048572.1	TRAV10-5	F	dir	61631519	61631866
aOncmyk	Chr8	NC_048572.1	TRAV14-4	F	dir	61633353	61633691
aOncmyk	Chr8	NC_048572.1	TRAV19-3	ORF	dir	61635183	61635513
aOncmyk	Chr8	NC_048572.1	TRAV19-2	F	dir	61642147	61642488
aOncmyk	Chr8	NC_048572.1	TRAV	P	dir	61643270	61643578
aOncmyk	Chr8	NC_048572.1	TRAV5-5	F	dir	61644208	61644538
aOncmyk	Chr8	NC_048572.1	TRAV3-4	F	dir	61664882	61665199
aOncmyk	Chr8	NC_048572.1	TRAV10-4	ORF	dir	61671009	61671347
aOncmyk	Chr8	NC_048572.1	TRAV7-3	F	dir	61671979	61672317
aOncmyk	Chr8	NC_048572.1	TRAV	P	dir	61672687	61672990
aOncmyk	Chr8	NC_048572.1	TRAV14-3	F	dir	61673813	61674154
aOncmyk	Chr8	NC_048572.1	TRAV	P	dir	61674997	61675303
aOncmyk	Chr8	NC_048572.1	TRAV	P	dir	61675464	61675773
aOncmyk	Chr8	NC_048572.1	TRAV	P	dir	61676154	61676446
aOncmyk	Chr8	NC_048572.1	TRAV18-2	F	dir	61677630	61677976
aOncmyk	Chr8	NC_048572.1	TRAV	P	dir	61692753	61693042
aOncmyk	Chr8	NC_048572.1	TRAV19-1	ORF	dir	61696345	61696686
aOncmyk	Chr8	NC_048572.1	TRAV7-2	ORF	dir	61697309	61697650
aOncmyk	Chr8	NC_048572.1	TRAV23-1	F	dir	61697988	61698335
aOncmyk	Chr8	NC_048572.1	TRAV5-4	F	dir	61709402	61709732
aOncmyk	Chr8	NC_048572.1	TRAV	P	dir	61710878	61711171
aOncmyk	Chr8	NC_048572.1	TRAV18-1	F	dir	61711569	61711907
aOncmyk	Chr8	NC_048572.1	TRAV	P	dir	61712651	61712953
aOncmyk	Chr8	NC_048572.1	TRAV3-3	F	dir	61713570	61713884
aOncmyk	Chr8	NC_048572.1	TRAV20-1	F	dir	61714316	61714651
aOncmyk	Chr8	NC_048572.1	TRAV5-3	F	dir	61716351	61716698
aOncmyk	Chr8	NC_048572.1	TRAV	P	dir	61719087	61719388
aOncmyk	Chr8	NC_048572.1	TRAV16-2	F	dir	61720895	61721236
aOncmyk	Chr8	NC_048572.1	TRAV	P	dir	61721780	61722087
aOncmyk	Chr8	NC_048572.1	TRAV	P	dir	61724015	61724309
aOncmyk	Chr8	NC_048572.1	TRAV22-1	ORF	dir	61725122	61725466
aOncmyk	Chr8	NC_048572.1	TRAV21-2	F	dir	61734235	61734582
aOncmyk	Chr8	NC_048572.1	TRAV	P	dir	61748088	61748381
aOncmyk	Chr8	NC_048572.1	TRAV6-1	F	dir	61748799	61749152
aOncmyk	Chr8	NC_048572.1	TRAV3-2	F	dir	61750400	61750717
aOncmyk	Chr8	NC_048572.1	TRAV	P	dir	61751128	61751422
aOncmyk	Chr8	NC_048572.1	TRAV10-3	ORF	dir	61765266	61765618
aOncmyk	Chr8	NC_048572.1	TRAV	P	dir	61766417	61766721
aOncmyk	Chr8	NC_048572.1	TRAV14-2	F	dir	61769248	61769589
aOncmyk	Chr8	NC_048572.1	TRAV	P	dir	61769854	61770167
aOncmyk	Chr8	NC_048572.1	TRAV24-1	F	dir	61770661	61770990
aOncmyk	Chr8	NC_048572.1	TRAV21-1	F	dir	61771390	61771728
aOncmyk	Chr8	NC_048572.1	TRAV	P	dir	61772195	61772481
aOncmyk	Chr8	NC_048572.1	TRAV	P	dir	61776805	61777123
aOncmyk	Chr8	NC_048572.1	TRAV2-4	F	dir	61788292	61788621
aOncmyk	Chr8	NC_048572.1	TRAV13-1	F	dir	61790579	61790892
aOncmyk	Chr8	NC_048572.1	TRAV	P	dir	61791813	61792094
aOncmyk	Chr8	NC_048572.1	TRAV12-2	F	dir	61793772	61794110
aOncmyk	Chr8	NC_048572.1	TRAV17-1	F	dir	61794504	61794842
aOncmyk	Chr8	NC_048572.1	TRAV16-1	F	dir	61795987	61796338
aOncmyk	Chr8	NC_048572.1	TRAV15-2	F	dir	61796904	61797251
aOncmyk	Chr8	NC_048572.1	TRAV	P	dir	61797678	61797979
aOncmyk	Chr8	NC_048572.1	TRAV	P	dir	61801079	61801347
aOncmyk	Chr8	NC_048572.1	TRAV	P	dir	61804555	61804840
aOncmyk	Chr8	NC_048572.1	TRAV	P	dir	61806043	61806355
aOncmyk	Chr8	NC_048572.1	TRAV5-2	F	dir	61807471	61807818
aOncmyk	Chr8	NC_048572.1	TRAV12-1	F	dir	61810055	61810393
aOncmyk	Chr8	NC_048572.1	TRAV11-2	F	dir	61811966	61812304
aOncmyk	Chr8	NC_048572.1	TRAV10-2	ORF	dir	61815312	61815652
aOncmyk	Chr8	NC_048572.1	TRAV11-1	F	dir	61825496	61825834
aOncmyk	Chr8	NC_048572.1	TRAV10-1	F	dir	61828952	61829299
aOncmyk	Chr8	NC_048572.1	TRAV7-1	F	dir	61829993	61830301
aOncmyk	Chr8	NC_048572.1	TRAV	P	dir	61833256	61833549
aOncmyk	Chr8	NC_048572.1	TRAV	P	dir	61833609	61833904
aOncmyk	Chr8	NC_048572.1	TRAV8-1	ORF	dir	61839166	61839510
aOncmyk	Chr8	NC_048572.1	TRAV14-1	F	dir	61844512	61844853
aOncmyk	Chr8	NC_048572.1	TRAV15-1	ORF	dir	61845482	61845841
aOncmyk	Chr8	NC_048572.1	TRAV5-1	F	dir	61847171	61847501
aOncmyk	Chr8	NC_048572.1	TRAV1-2	F	dir	61848522	61848855
aOncmyk	Chr8	NC_048572.1	TRAV4-1	ORF	dir	61860019	61860353
aOncmyk	Chr8	NC_048572.1	TRAV3-1	F	dir	61860767	61861081
aOncmyk	Chr8	NC_048572.1	TRAV2-3	F	dir	61867792	61868139
aOncmyk	Chr8	NC_048572.1	TRAV2-2	F	dir	61871252	61871599
aOncmyk	Chr8	NC_048572.1	TRAV2-1	F	dir	61874712	61875059
aOncmyk	Chr8	NC_048572.1	TRAV1-1	F	dir	61879876	61880223
aOncmyk	Chr8	NC_048572.1	TRAC	F	inv	61942618	61943243
aOncmyk	Chr8	NC_048572.1	TRAJ1	F	inv	61944197	61944292
aOncmyk	Chr8	NC_048572.1	TRAJ2	F	inv	61944644	61944735
aOncmyk	Chr8	NC_048572.1	TRAJ3	F	inv	61945002	61945089
aOncmyk	Chr8	NC_048572.1	TRAJ4	F	inv	61948527	61948614
aOncmyk	Chr8	NC_048572.1	TRAJ5	F	inv	61948908	61948998
aOncmyk	Chr8	NC_048572.1	TRAJ6	F	inv	61949397	61949487
aOncmyk	Chr8	NC_048572.1	TRAJ7	F	inv	61952754	61952842
aOncmyk	Chr8	NC_048572.1	TRAJ8	F	inv	61953191	61953279
aOncmyk	Chr8	NC_048572.1	TRAJ9	F	inv	61953407	61953511
aOncmyk	Chr8	NC_048572.1	TRAJ10	F	inv	61953581	61953671
aOncmyk	Chr8	NC_048572.1	TRAJ11	F	inv	61953841	61953929
aOncmyk	Chr8	NC_048572.1	TRAJ12	F	inv	61953999	61954089
aOncmyk	Chr8	NC_048572.1	TRAJ13	F	inv	61954436	61954526
aOncmyk	Chr8	NC_048572.1	TRAJ	P	inv	61955231	61955325
aOncmyk	Chr8	NC_048572.1	TRAJ15	F	inv	61955724	61955811
aOncmyk	Chr8	NC_048572.1	TRAJ16	F	inv	61956442	61956545
aOncmyk	Chr8	NC_048572.1	TRAJ17	F	inv	61956656	61956747
aOncmyk	Chr8	NC_048572.1	TRAJ18	F	inv	61956936	61957029
aOncmyk	Chr8	NC_048572.1	TRAJ19	F	inv	61957366	61957459
aOncmyk	Chr8	NC_048572.1	TRAJ20	F	inv	61958004	61958098
aOncmyk	Chr8	NC_048572.1	TRAJ21	F	inv	61958962	61959056
aOncmyk	Chr8	NC_048572.1	TRAJ22	F	inv	61960186	61960276
aOncmyk	Chr8	NC_048572.1	TRAJ23	F	inv	61961383	61961477
aOncmyk	Chr8	NC_048572.1	TRAJ24	F	inv	61961661	61961758
aOncmyk	Chr8	NC_048572.1	TRAJ25	F	inv	61962116	61962206
aOncmyk	Chr8	NC_048572.1	TRAJ26	F	inv	61962351	61962444
aOncmyk	Chr8	NC_048572.1	TRAJ27	F	inv	61962673	61962763
aOncmyk	Chr8	NC_048572.1	TRAJ28	F	inv	61963344	61963437
aOncmyk	Chr8	NC_048572.1	TRAJ29	F	inv	61963613	61963703
aOncmyk	Chr8	NC_048572.1	TRAJ30	ORF	inv	61963934	61964026
aOncmyk	Chr8	NC_048572.1	TRAJ31	F	inv	61964234	61964327
aOncmyk	Chr8	NC_048572.1	TRAJ32	F	inv	61965191	61965281
aOncmyk	Chr8	NC_048572.1	TRAJ33	F	inv	61965686	61965776
aOncmyk	Chr8	NC_048572.1	TRAJ34	F	inv	61965926	61966017
aOncmyk	Chr8	NC_048572.1	TRAJ35	F	inv	61966483	61966579
aOncmyk	Chr8	NC_048572.1	TRAJ36	F	inv	61967018	61967103
aOncmyk	Chr8	NC_048572.1	TRAJ37	F	inv	61967238	61967325
aOncmyk	Chr8	NC_048572.1	TRAJ38	F	inv	61967405	61967495
aOncmyk	Chr8	NC_048572.1	TRAJ39	F	inv	61968290	61968383
aOncmyk	Chr8	NC_048572.1	TRAJ40	F	inv	61968909	61968998
aOncmyk	Chr8	NC_048572.1	TRAJ41	F	inv	61969104	61969200
aOncmyk	Chr8	NC_048572.1	TRAJ42	F	inv	61969624	61969717
aOncmyk	Chr8	NC_048572.1	TRAJ43	F	inv	61969939	61970029
aOncmyk	Chr8	NC_048572.1	TRAJ44	F	inv	61970784	61970874
aOncmyk	Chr8	NC_048572.1	TRAJ45	F	inv	61971282	61971372
aOncmyk	Chr8	NC_048572.1	TRAJ46	F	inv	61972083	61972179
aOncmyk	Chr8	NC_048572.1	TRAJ47	F	inv	61972643	61972730
aOncmyk	Chr8	NC_048572.1	TRAJ48	F	inv	61973030	61973120
aOncmyk	Chr8	NC_048572.1	TRAJ49	F	inv	61973525	61973612
aOncmyk	Chr8	NC_048572.1	TRAJ50	F	inv	61973676	61973766
aOncmyk	Chr8	NC_048572.1	TRAJ51	F	inv	61974233	61974312
aOncmyk	Chr8	NC_048572.1	TRAJ52	F	inv	61974509	61974602
aOncmyk	Chr8	NC_048572.1	TRAJ53	F	inv	61974983	61975079
aOncmyk	Chr8	NC_048572.1	TRAJ54	F	inv	61975286	61975376
aOncmyk	Chr8	NC_048572.1	TRAJ55	F	inv	61975508	61975601
aOncmyk	Chr8	NC_048572.1	TRAJ	P	inv	61975809	61975899
aOncmyk	Chr8	NC_048572.1	TRAJ57	F	inv	61976102	61976193
aOncmyk	Chr8	NC_048572.1	TRAJ58	F	inv	61976415	61976508
aOncmyk	Chr8	NC_048572.1	TRAJ59	F	inv	61977033	61977126
aOncmyk	Chr8	NC_048572.1	TRAJ60	F	inv	61978095	61978189
aOncmyk	Chr8	NC_048572.1	TRAJ61	F	inv	61978659	61978767
aOncmyk	Chr8	NC_048572.1	TRAJ62	F	inv	61979001	61979094
aOncmyk	Chr8	NC_048572.1	TRAJ63	F	inv	61979832	61979923
aOncmyk	Chr8	NC_048572.1	TRAJ64	F	inv	61980048	61980138
aOncmyk	Chr8	NC_048572.1	TRAJ65	F	inv	61980371	61980461
aOncmyk	Chr8	NC_048572.1	TRAJ66	F	inv	61980843	61980933
aOncmyk	Chr8	NC_048572.1	TRAJ67	F	inv	61981089	61981176
aOncmyk	Chr8	NC_048572.1	TRAJ68	F	inv	61981543	61981639
aOncmyk	Chr8	NC_048572.1	TRAJ69	F	inv	61982200	61982290
aOncmyk	Chr8	NC_048572.1	TRAJ70	F	inv	61982387	61982484
aOncmyk	Chr8	NC_048572.1	TRAJ71	F	inv	61982584	61982679
aOncmyk	Chr8	NC_048572.1	TRAJ72	F	inv	61983092	61983180
aOncmyk	Chr8	NC_048572.1	TRAJ73	F	inv	61983316	61983412
aOncmyk	Chr8	NC_048572.1	TRAJ74	F	inv	61983670	61983764
aOncmyk	Chr8	NC_048572.1	TRAJ75	F	inv	61984005	61984100
aOncmyk	Chr8	NC_048572.1	TRAJ76	F	inv	61984430	61984522
aOncmyk	Chr8	NC_048572.1	TRAJ77	F	inv	61984646	61984742
aOncmyk	Chr8	NC_048572.1	TRAJ78	F	inv	61985287	61985382
aOncmyk	Chr8	NC_048572.1	TRAJ79	F	inv	61985971	61986067
aOncmyk	Chr8	NC_048572.1	TRAJ80	F	inv	61986569	61986659
aOncmyk	Chr8	NC_048572.1	TRAJ81	F	inv	61986911	61987007
aOncmyk	Chr8	NC_048572.1	TRDC	F	inv	61989554	61990333
aOncmyk	Chr8	NC_048572.1	TRDJ	F	inv	61991711	61991764
aOncmyk	Chr8	NC_048572.1	TRDD3	F	inv	61992095	61992174
aOncmyk	Chr8	NC_048572.1	TRDD2	F	inv	61997708	61997788
aOncmyk	Chr8	NC_048572.1	TRDD1	F	inv	62003766	62003840

## Sheet: Swanson_TRAD_locus
Swanson	Chromosome	GenBank	Gene	Functionality	orientation	START	END
sOncmyk	Chr8	NC_035084.1	TRAV16-4	F	dir	56572022	56572378
sOncmyk	Chr8	NC_035084.1	TRAV12-3	F	dir	56582506	56582844
sOncmyk	Chr8	NC_035084.1	TRAV	P	dir	56610089	56610355
sOncmyk	Chr8	NC_035084.1	TRAV	P	dir	56612060	56612346
sOncmyk	Chr8	NC_035084.1	TRAV10-8	ORF	dir	56669236	56669576
sOncmyk	Chr8	NC_035084.1	TRAV	P	dir	56719738	56720011
sOncmyk	Chr8	NC_035084.1	TRAV	P	dir	56722614	56722885
sOncmyk	Chr8	NC_035084.1	TRAV	P	dir	56732404	56732690
sOncmyk	Chr8	NC_035084.1	TRAV10-8D	ORF	dir	56937509	56937849
sOncmyk	Chr8	NC_035084.1	TRAV19-6	F	dir	56982062	56982403
sOncmyk	Chr8	NC_035084.1	TRAV20-2	F	dir	56982812	56983146
sOncmyk	Chr8	NC_035084.1	TRAV9-2	F	dir	56991703	56992038
sOncmyk	Chr8	NC_035084.1	TRAV	P	dir	57003514	57003812
sOncmyk	Chr8	NC_035084.1	TRAV	P	dir	57006402	57006704
sOncmyk	Chr8	NC_035084.1	TRAV	P	dir	57007661	57007958
sOncmyk	Chr8	NC_035084.1	TRAV	P	dir	57017500	57017789
sOncmyk	Chr8	NC_035084.1	TRAV9-1	F	dir	57018186	57018521
sOncmyk	Chr8	NC_035084.1	TRAV	P	dir	57024965	57025245
sOncmyk	Chr8	NC_035084.1	TRAV	P	dir	57034564	57034883
sOncmyk	Chr8	NC_035084.1	TRAV	P	dir	57038264	57038550
sOncmyk	Chr8	NC_035084.1	TRAV	P	dir	57048633	57048931
sOncmyk	Chr8	NC_035084.1	TRAV	P	dir	57061387	57061661
sOncmyk	Chr8	NC_035084.1	TRAV19-5	F	dir	57062077	57062418
sOncmyk	Chr8	NC_035084.1	TRAV5-8	ORF	dir	57074495	57074825
sOncmyk	Chr8	NC_035084.1	TRAV	P	dir	57075908	57076197
sOncmyk	Chr8	NC_035084.1	TRAV5-7	ORF	dir	57076854	57077194
sOncmyk	Chr8	NC_035084.1	TRAV	P	dir	57078141	57078450
sOncmyk	Chr8	NC_035084.1	TRAV	P	dir	57086663	57086932
sOncmyk	Chr8	NC_035084.1	TRAV19-4	F	dir	57098259	57098600
sOncmyk	Chr8	NC_035084.1	TRAV	P	dir	57098966	57099240
sOncmyk	Chr8	NC_035084.1	TRAV3-5	F	dir	57100174	57100488
sOncmyk	Chr8	NC_035084.1	TRAV	P	dir	57104014	57104306
sOncmyk	Chr8	NC_035084.1	TRAV18-3	F	dir	57106292	57106638
sOncmyk	Chr8	NC_035084.1	TRAV10-6	F	dir	57125295	57125631
sOncmyk	Chr8	NC_035084.1	TRAV10-4	F	dir	57194811	57195149
sOncmyk	Chr8	NC_035084.1	TRAV7-3	F	dir	57195781	57196119
sOncmyk	Chr8	NC_035084.1	TRAV	P	dir	57196489	57196792
sOncmyk	Chr8	NC_035084.1	TRAV14-3	F	dir	57197615	57197956
sOncmyk	Chr8	NC_035084.1	TRAV19-1	F	dir	57221695	57222036
sOncmyk	Chr8	NC_035084.1	TRAV16-2	F	dir	57245793	57246134
sOncmyk	Chr8	NC_035084.1	TRAV	P	dir	57247469	57247763
sOncmyk	Chr8	NC_035084.1	TRAV	P	dir	57271738	57272031
sOncmyk	Chr8	NC_035084.1	TRAV17-1	F	dir	57292132	57292470
sOncmyk	Chr8	NC_035084.1	TRAV15-2	F	dir	57294532	57294879
sOncmyk	Chr8	NC_035084.1	TRAV	P	dir	57295306	57295607
sOncmyk	Chr8	NC_035084.1	TRAV	P	dir	57298708	57298976
sOncmyk	Chr8	NC_035084.1	TRAV	P	dir	57302202	57302487
sOncmyk	Chr8	NC_035084.1	TRAV	P	dir	57303690	57304002
sOncmyk	Chr8	NC_035084.1	TRAV12-1	F	dir	57307663	57308001
sOncmyk	Chr8	NC_035084.1	TRAV11-2	F	dir	57309574	57309912
sOncmyk	Chr8	NC_035084.1	TRAV10-2	ORF	dir	57312920	57313260
sOncmyk	Chr8	NC_035084.1	TRAV8-1	F	dir	57336348	57336692
sOncmyk	Chr8	NC_035084.1	TRAV14-1	F	dir	57340085	57340426
sOncmyk	Chr8	NC_035084.1	TRAV5-1	ORF	dir	57342744	57343074
sOncmyk	Chr8	NC_035084.1	TRAV2-3	F	dir	57366020	57366367
sOncmyk	Chr8	NC_035084.1	TRAV2-2	F	dir	57368349	57368696
sOncmyk	Chr8	NC_035084.1	TRAV2-1	F	dir	57373075	57373422
aOncmyk	Chr8	NC_035084.1	TRAC	F	inv	57435136	57435761
sOncmyk	Chr8	NC_035084.1	TRAJ1	ORF	inv	57436711	57436771
sOncmyk	Chr8	NC_035084.1	TRAJ2	F	inv	57437150	57437207
sOncmyk	Chr8	NC_035084.1	TRAJ3	F	inv	57437483	57437540
sOncmyk	Chr8	NC_035084.1	TRAJ4	F	inv	57441776	57441833
sOncmyk	Chr8	NC_035084.1	TRAJ5	F	inv	57442157	57442217
sOncmyk	Chr8	NC_035084.1	TRAJ6	F	inv	57442646	57442706
sOncmyk	Chr8	NC_035084.1	TRAJ7	F	inv	57446016	57446074
sOncmyk	Chr8	NC_035084.1	TRAJ8	F	inv	57446454	57446511
sOncmyk	Chr8	NC_035084.1	TRAJ9	F	inv	57446678	57446743
sOncmyk	Chr8	NC_035084.1	TRAJ15	F	inv	57449033	57449090
sOncmyk	Chr8	NC_035084.1	TRAJ16	F	inv	57449751	57449824
sOncmyk	Chr8	NC_035084.1	TRAJ17	F	inv	57449965	57450026
sOncmyk	Chr8	NC_035084.1	TRAJ19	F	inv	57450714	57450777
sOncmyk	Chr8	NC_035084.1	TRAJ20	F	inv	57451352	57451416
sOncmyk	Chr8	NC_035084.1	TRAJ21	F	inv	57452310	57452374
sOncmyk	Chr8	NC_035084.1	TRAJ22	F	inv	57453601	57453661
sOncmyk	Chr8	NC_035084.1	TRAJ	P	inv	57457626	57457688
sOncmyk	Chr8	NC_035084.1	TRAJ24	F	inv	57455365	57455428
sOncmyk	Chr8	NC_035084.1	TRAJ25	F	inv	57455809	57455869
sOncmyk	Chr8	NC_035084.1	TRAJ26	F	inv	57456044	57456107
sOncmyk	Chr8	NC_035084.1	TRAJ27	F	inv	57456364	57456424
sOncmyk	Chr8	NC_035084.1	TRAJ28	F	inv	57457036	57457099
sOncmyk	Chr8	NC_035084.1	TRAJ29	F	inv	57457305	57457365
sOncmyk	Chr8	NC_035084.1	TRAJ	P	inv	57457626	57457688
sOncmyk	Chr8	NC_035084.1	TRAJ32	F	inv	57458862	57458922
sOncmyk	Chr8	NC_035084.1	TRAJ34	F	inv	57459590	57459651
sOncmyk	Chr8	NC_035084.1	TRAJ35	F	inv	57460147	57460213
sOncmyk	Chr8	NC_035084.1	TRAJ37	F	inv	57460901	57460958
sOncmyk	Chr8	NC_035084.1	TRAJ38	F	inv	57461068	57461128
sOncmyk	Chr8	NC_035084.1	TRAJ39	F	inv	57461953	57462016
sOncmyk	Chr8	NC_035084.1	TRAJ40	F	inv	57462576	57462631
sOncmyk	Chr8	NC_035084.1	TRAJ41	F	inv	57462767	57462833
sOncmyk	Chr8	NC_035084.1	TRAJ42	F	inv	57463287	57463350
sOncmyk	Chr8	NC_035084.1	TRAJ44	F	inv	57464447	57464507
sOncmyk	Chr8	NC_035084.1	TRAJ45	F	inv	57464945	57465005
sOncmyk	Chr8	NC_035084.1	TRAJ46	F	inv	57465746	57465812
sOncmyk	Chr8	NC_035084.1	TRAJ47	F	inv	57466306	57466363
sOncmyk	Chr8	NC_035084.1	TRAJ48	F	inv	57466693	57466753
sOncmyk	Chr8	NC_035084.1	TRAJ49	F	inv	57467188	57467245
sOncmyk	Chr8	NC_035084.1	TRAJ50	F	inv	57467339	57467399
sOncmyk	Chr8	NC_035084.1	TRAJ51	F	inv	57467896	57467945
sOncmyk	Chr8	NC_035084.1	TRAJ52	F	inv	57468172	57468235
sOncmyk	Chr8	NC_035084.1	TRAJ53	F	inv	57468646	57468712
sOncmyk	Chr8	NC_035084.1	TRAJ55	F	inv	57469170	57469231
sOncmyk	Chr8	NC_035084.1	TRAJ57	F	inv	57469764	57469825
sOncmyk	Chr8	NC_035084.1	TRAJ59	F	inv	57470703	57470766
sOncmyk	Chr8	NC_035084.1	TRAJ60	F	inv	57471765	57471829
sOncmyk	Chr8	NC_035084.1	TRAJ62	F	inv	57472456	57472519
sOncmyk	Chr8	NC_035084.1	TRAJ63	F	inv	57473288	57473349
sOncmyk	Chr8	NC_035084.1	TRAJ64	F	inv	57473504	57473564
sOncmyk	Chr8	NC_035084.1	TRAJ65	F	inv	57473827	57473887
sOncmyk	Chr8	NC_035084.1	TRAJ66	F	inv	57474299	57474359
sOncmyk	Chr8	NC_035084.1	TRAJ67	F	inv	57474545	57474602
sOncmyk	Chr8	NC_035084.1	TRAJ68	F	inv	57474999	57475065
sOncmyk	Chr8	NC_035084.1	TRAJ69	F	inv	57475652	57475716
sOncmyk	Chr8	NC_035084.1	TRAJ70	F	inv	57475843	57475910
sOncmyk	Chr8	NC_035084.1	TRAJ71	F	inv	57476040	57476105
sOncmyk	Chr8	NC_035084.1	TRAJ72	F	inv	57476543	57476607
sOncmyk	Chr8	NC_035084.1	TRAJ74	F	inv	57477130	57477189
sOncmyk	Chr8	NC_035084.1	TRAJ75	F	inv	57477460	57477525
sOncmyk	Chr8	NC_035084.1	TRAJ76	F	inv	57477885	57477949
sOncmyk	Chr8	NC_035084.1	TRAJ77	F	inv	57478101	57478167
sOncmyk	Chr8	NC_035084.1	TRAJ78	F	inv	57478742	57478807
sOncmyk	Chr8	NC_035084.1	TRAJ79	F	inv	57479426	57479492
sOncmyk	Chr8	NC_035084.1	TRAJ80	F	inv	57480019	57480084
sOncmyk	Chr8	NC_035084.1	TRAJ81	F	inv	57480366	57480432
aOncmyk	Chr8	NC_035084.1	TRDC	F	inv	57483005	57483786
sOncmyk	Chr8	NC_035084.1	TRDJ	F	inv	57485611	57485693
sOncmyk	Chr8	NC_035084.1	TRDD3	F	inv	57485996	57486075
sOncmyk	Chr8	NC_035084.1	TRDD2	F	inv	57491619	57491699
sOncmyk	Chr8	NC_035084.1	TRDD1	F	inv	57497708	57497782
